# Supplementary material for: Preparation and Photocatalytic Performance Study of TiO2-TMP Composites Under Effect of Crystal Structure Modulation
Source: Materials (Basel). 2025 Jun 3;18(11):2623. doi: 10.3390/ma18112623 (PMC12156310; doi:10.3390/ma18112623)
Supplement: Supplementary file 1 [file materials-18-02623-s001.zip]

Archive with 1 entries (1 files):
- materials-3649717-supplementary.pdf
